# Supplementary material for: Socio-Economic Determinants of Access to Orthodontic Treatment: A Cross-Sectional Study in the Romanian Population
Source: Dent J (Basel). 2026 Jul 3;14(7):404. doi: 10.3390/dj14070404 (PMC13408210; doi:10.3390/dj14070404)
Supplement: Supplementary file 1 [file dentistry-14-00404-s001.zip]

Archive with 3 entries (3 files):
- File S1. The questionnaire developed for this survey.pdf
- File S2. STROBE checklist for cross-sectional studies.pdf
- Table S1. Association between self-perceived information level and orthodontic treatment initiation.pdf
